# Supplementary material for: Comparison of Rhizosphere Fungal Community Changes in Healthy and Yellowing-Leaf-Disease-Affected Areca Palms by High-Throughput Sequencing Technology
Source: J Fungi (Basel). 2025 Nov 12;11(11):803. doi: 10.3390/jof11110803 (PMC12653923; doi:10.3390/jof11110803)
Supplement: Supplementary file 1 [file jof-11-00803-s001.zip]

Archive with 1 entries (1 files):
- jof-3923741-supplementary.pdf
